# Supplementary material for: A Computational Approach to Estimating Nondisjunction Frequency in Saccharomyces cerevisiae
Source: G3 (Bethesda). 2016 Jan 8;6(3):669–82. doi: 10.1534/g3.115.024380 (PMC4777129; doi:10.1534/g3.115.024380)
Supplement: Supporting Information [file supp_g3.115.024380_FileS1.zip]

Archive with 1 entries (1 files):
- FileS1.R
