# Supplementary material for: A Computational Approach to Estimating Nondisjunction Frequency in Saccharomyces cerevisiae
Source: G3 (Bethesda). 2016 Jan 8;6(3):669–82. doi: 10.1534/g3.115.024380 (PMC4777129; doi:10.1534/g3.115.024380)
Supplement: Supporting Information [file supp_g3.115.024380_FileS1.zip › FileS1.R]

#Script which generates tetrad class frequencies based on the number of tetrads dissected and spore viability
#Requires installation of the package "beeswarm" before running for the first time
#Copy this script into an R console and hit return to run the simulation after inputting the values for ntetrad, sim, and sv below. 

#Choose your work directory if you want to save any of the matrices
#setwd(choose.dir())

#Instructions
#Before running the script set ntetrad, sim, sv, and obs
#Set if you want to save as a PDF or PNG at the start of graphing tetrad simulation, either comment one of the lines or both of the liens out
#If you just want to see the plot in R, comment out the dev.off() part at the end of the script
#If saving an image change the name to the desired name
#If the horizontal spread of the points to too big or small, adjust spacing in the beeswarm function 
#Once the above settings are chosen the script can be run in its entirety

#Set the values below
#for the catagories ntetrad, sim, sv, and obs, type in values to reflect the test you want to run.
ntetrad = 200 #set this number for the number of tetrads to run in the simulation
sim = 500 #set this number for the number of simulations you want to run
sv = 0.95 #set this number for the fraction of spore viability you want to simulate
obs = c(85, 10, 5, 0, 0) #fill this in with the percentages of each tetrad class in order of 4:0 -> 0:4
#Set the values above


#start of tetrad simulation
#Below is the script to run the simulation based on the values entered above. 
#data frame which holds the tetrad data as a percent of each tetrad class
results = as.data.frame(matrix(nrow = sim, ncol = 5))
colnames(results) = c("4:0", "3:1", "2:2", "1:3", "0:4")

#start of tetrad simulation
for(j in 1:sim){
  spores = matrix(runif(4*ntetrad, min = 0, max = 1),nrow = ntetrad, ncol = 4) #makes a matrix of random numbers
  spores = ifelse(spores<=sv,1,0) #converts spores to live or dead 
  tetrads = rowSums(spores) #converts the spores to tetrads
  counts = rev(tabulate(tetrads, nbins = 5)) #counts the number of each tetrad class
  results[j,1:5] = (counts[1:5]/ntetrad) * 100 #converts counts into percentage and moves into results
}
results[is.na(results)] <- 0 #converts NA into 0, NAs occur if there were 0 counts for a tetrad type
#end of tetrad simulation


#Start of graphing tetrad simulation
#If you want to make a PDF or PNG then run one of the lines below otherwise skip them
#If you want to save an image, make sure dev.off() at the end is not commented out
#If you want to view the image in R, dev.off() at the end should be commented out
#If saving a PDF with too many simulations it may make a large file which cannot be opened by most softwares
#pdf(file = "simulation.pdf",  useDingbats = FALSE) #run if you want to make a PDF
#png(filename = "simulation.png", width = 8, height = 8, units = "in", res = 900) #run if you want to make a PNG

#For a beeswarm plot
require(beeswarm)
a = c(1:5)
par(mar = c(4,4.5,1,1), font = 2) 
#makes the beeswarm plot
beeswarm(results[,a], #data goes here
         font = 2, #makes the font bold
         font.lab=2, #makes the labels bold
         cex.axis = 1.5, #makes the axis bigger
         cex.lab = 1.5, #makes the axis labels bigger
         xlab = 'Tetrad class', #Title of X axis
         ylab = 'Percent of tetrads', #Title of Y axis
         #xaxt='n',
         #yaxt='n',
         col=adjustcolor(a+1, alpha=.2), #adds color to each data point, alpha is the transparency of each point
         method = 'center', #controls how the data looks "swarm", "center", "hex", "square"
         pch = 16, #the icon for each data point
         bg = "#00000050", #fills in the data points with grey
         spacing = 0.015, #sets the horizontal distance each data point is from each other in each same data set
         cex = .5, #sets the size of each data point
         corral = "wrap", #to prevent overflow between datasets ("none", "gutter", "wrap", "random", "omit")
         las = 1, #direction of axis labels (0=parallel, 1=all horizontal, 2=all perpendicular to axis, 3=all vertical)
         corralWidth = .9, #width of each beeswarm plot
         #breaks = seq(from = -0.1, to = 100, by = 0.1),
         ylim = c(-.000001,100), #sets size of the y-axis
         xlim = c(0.45, 5.5) #sets size of the x-axis
)
#Beeswarm plot end

box(lwd = 5)
axis(side = 2, lwd = 5, label = FALSE)

#Adds dashed lines at 0.01 and 0.99 percentiles
for(b in 1:5){
  high = quantile(results[,b], probs = 0.99)
  low = quantile(results[,b], probs = 0.01)
  segments(x0 = b  - 0.45, y0 = high,
           x1 = b + 0.45, y1 = high,
           col = "black", lwd = 5, lty = 3)
  segments(x0 = b  - 0.45, y0 = low,
           x1 = b + 0.45, y1 = low,
           col = "black", lwd = 5, lty = 3)
}

#Adds solid lines at the observed frequencies
for(b in 1:5){
  segments(x0 = b  - 0.45, y0 = obs[b],
           x1 = b + 0.45, y1 = obs[b],
           col = "black", lwd = 5)
}

dev.off() #ends making image
#End of graphing tetrad simulation
