# Supplementary material for: A Computational Approach to Estimating Nondisjunction Frequency in Saccharomyces cerevisiae
Source: G3 (Bethesda). 2016 Jan 8;6(3):669–82. doi: 10.1534/g3.115.024380 (PMC4777129; doi:10.1534/g3.115.024380)
Supplement: Supporting Information [file supp_g3.115.024380_FileS2.zip › FileS2.R]

#Calculates idealized tetrad distributions from set random spore death (RSD) rates and MI nondisjunction events
#This simulator only considers classical MI nondisjunction events and not PSSC or MII nondisjunction
#Assumes that random spore death and nondisjunction are the only cause of spore inviability
#Assumes nondisjunction frequency is the same between all 16 chromosome pairs

#The first part Script 2A creates a matrix of live:dead tetrad distributions from a distribution of RSD and nondisjunction
#The second part of Script 2A finds the best fitting generated tetrad distribution and observed distribution
#The best fit is found by finding the generated distribution which generates the lowest chi square statistic when compared to observed
#The first part of Script 2B creates a matrix of live:dead tetrad distributions from a fixed nondisjunction and a distribution of RSD
#The second part of Script 2B finds the best fitting generated tetrad distribution and observed distribution and combines all of the data together

#Instructions

#Before starting organize the observed data into a .csv file
#you can save an excel spreadsheet of the data as a .csv file
#Genotypes should be organized in columns (each column is a genotype),
#If you have 2 genotypes then you should have 2 columns of data
#Rows should contain going from top to bottom - genotype, 4:0, 3:1, 2:2, 1:3, and 0:4 counts
#The first column should contain data and not the labels of the rows
#Use the number of times each tetrad class was observed not the frequency

#Load data into the matrix "results" below which will contain you observed tetrad data
#Set the variables in Script 2A in the top section and run Script 2A
#After running Script 2A, you can run Script 2B to compare distributions with fixed nondisjunction
#Before running Script 2B set the nondisjunction rate desired and other variables
#The end of Script 2B combines the 2 best fits and observed data together

#Some optional lines are commented out
#Warning: The number of tetrad distributions will be ndint * rsdint
#Warning: If you set the numbers too high, the script may take a very long time
#If Script 2A takes too long lower ndint and/or rsdint
#If you already have a csv of previously calculated distributions skip to best fit
#Once Script 2A  is run the best fits are saved in "tetfit"

#Instructions end

#The matrix "tetfit" holds all of best fit tetrad distributions
#Each column contains the best fit distribution for genotype
#The first row of tetfit is the genotype
#The second row of tetfit is the frequency of 4:0 live:dead tetrads
#The third row of tetfit is the frequency of 3:1 live:dead tetrads
#The fourth row of tetfit is the frequency of 2:2 live:dead tetrads
#The fifth row of tetfit is the frequency of 1:3 live:dead tetrads
#The sixth row of tetfit is the frequency of 0:4 live:dead tetrads
#The seventh row of tetfit is the RSD
#The eighth row of tetfit is the MI nondisjunction rate for a single chromosome nondisjunction
#The ninth row of tetfit is the overall spore viability
#The tenth row of tetfit is the Avg-ND
#The eleventh row of tetfit the NDD
#The twelfth row is the P value using a chi-square test
#The thirteenth row is the P value adjusted for multiple comparisons using the Holm (1979) method

#Opens your observed tetrad data
results = as.matrix(read.csv(file.choose(), check.names=FALSE)) #opens the tetrad data you want to work on


#Choose your work directory if you want to save anything
#setwd(choose.dir())

options(width=350) #increases columns when printing lines to prevent wraparound

#############################################
#################TetFit-A###################
#############################################


#The matrix "tetrad" holds all of the tetrad distributions
#Each row of tetrad represents tetrad distributions for a given random spore death and nondisjunction
#The first column of tetrad is the random spore death
#The second column of tetrad is the base nondisjunction rate
#The third column of tetrad is the calculated final spore viability of that tetrad
#The fourth column of tetrad is the fraction of 4:0 tetrads
#The fifth column of tetrad is the fraction of 3:1 tetrads
#The sixth column of tetrad is the fraction of 2:2 tetrads
#The seventh column of tetrad is the fraction of 1:3 tetrads
#The eighth column of tetrad is fraction of 0:4 tetrads
#The ninth column of tetrad is the average nondisjunction rate

#Start of exact tetrad distribution
#Set the variables below
ndint = 500 #nondisjunction intervals
rsdint = 500 #random spore death intervals 
chr = 16 #set the number of chromosomes, 16 for S. cerevisiae
anid = 0.035 #aneuploidy induced death, fraction of aneuploid spores which die due to anueploidy
ndm = 10 #nondisjunction multiplier
minrsd = 0.0 #sets the minimum value for the range of RSD
maxrsd = 0.8 #sets the maximum vlue for the range of RSD
minnd = 0.0 #sets #sets the minimum value for the range of ND
maxnd = 0.017 #sets the maximum value for the range of ND
#Set the variables above

chrf = factorial(chr) #Used for calculating combinations
ntetrad = ndint * rsdint #number of tetrads generated
ttest = vector(length = 5) #generate the test tetrad
tetrad = matrix(ncol = 10, nrow = ntetrad) #holds the tetrad values
tn = 0 #tetrad number


#Calculates the aneuploidy germination rates and combinations
angz = vector(length = chr) #aneuploidy germination zero spore dies
ango = vector(length = chr) #aneuploidy germation one spores die
angt = vector(length = chr) #aneuploidy germation two spores die
comb = vector(length = chr) #combinations for calculation nondisjunction rates
for(chrn in 1:chr){ #calculates the frequency of nondisjunction for chr chromosomes
  aanid = 1 - ((1 - anid)^chrn) #adjusted anid
  angz[chrn] = (1 - aanid)^2 #aneuplody germination zero spores die
  ango[chrn] = 2 * aanid * (1-aanid) #aneuploidy germination one spore dies
  angt[chrn] = aanid^2 #aneuploidy germation two spores die
  comb[chrn] = chrf / ((factorial(chr - chrn)) * factorial(chrn))
}

#Generates matrix of RSD and nondisjunctions
tn = 0
for(j in 1 : rsdint){
  for(k in 1 : ndint){
    tn = tn + 1
    tetrad[tn,1] = (j / rsdint * (maxrsd - minrsd)) + minrsd #generates the distribution of RSD
    tetrad[tn,2] = (k / ndint * (maxnd - minnd)) + minnd #generates the distribution of ND
  }
}

#Calculates the frequency of each tetrad class from RSD and nondisjunctio
for(a in 1:ntetrad){ #for each nondisjunction rate previously found
  rsd =  tetrad[a,1] #random spore death tested
  ndt = tetrad[a,2] #nondisjunction tested
  fours = ((1 - rsd)^4) #frequency of four live spore tetrads after RSD
  threes = (4*((1 - rsd)^3)*(rsd)) #frequency of three live spore tetrads after RSD
  twos = (6*((1 - rsd)^2)*(rsd^2)) #frequency of two live spore tetrads after RSD
  ones = (4*(rsd^3)*(1 - rsd)) #frequency of one live spore tetrads after RSD
  zeros = ((rsd)^4) #frequency of zero live spore tetrads after RSD
  dis = 1 - ndt #chance of proper disjunction
  nondis = chr * (dis^(chr-1)) * ndt #Frequency of 1 chromosome nondisjunction events
  andt = ndt * ndm #calculates the adjusted nondisjunction
  adis = 1 - andt #chance of adjusted disjunction
  twod = nondis * angz[1] #two spores die
  threed = nondis * ango[1] #three spores die
  fourd = nondis * angt[1] #four spores die
  tetrad[a,9] = nondis
  for(chrn in 2:chr){ #calculates the frequency of nondisjunction for chr chromosomes
    nondis = comb[chrn] * (adis^(chr-chrn)) * (andt^chrn) #frequency of chrn chromosome nondisjunctions
    twod = twod + (nondis * (0.5^(chrn-1))) * angz[chrn]
    threed = threed + (nondis * (0.5^(chrn-1))) * ango[chrn]
    fourd = fourd + (nondis * (1-(0.5^(chrn-1)))) + (nondis * (0.5^(chrn-1))) * angt[chrn]
    tetrad[a,9] = tetrad[a,9] + nondis * chrn
  }
  pdis = 1 - (twod + threed + fourd) #fraction of cells with proper disjunction
  tetrad[a,4] = fours * pdis # 4-spore viable tetrads (4:0)
  tetrad[a,5] = threes * pdis # 3-spore viable tetrads (3:1)
  tetrad[a,6] = twos*(1-((twod*5/6)+fourd+threed))+(fours*twod) + (threes*twod/2) # 2-spore viable tetrads (2:2)
  tetrad[a,7] = ones*(1-((twod/2)+(threed*3/4)+fourd))+threes*(twod/2)+(twos*(twod*2/3))+(threed*fours)+(threed*threes*3/4)+(threed*twos/2) # 1-spore viable tetrads (1:3)
  tetrad[a,8] = 1 - sum(tetrad[a,4:7]) #0-spore viable tetrads
  tetrad[a,3] = tetrad[a,4]+tetrad[a,5]*.75+tetrad[a,6]*.5+tetrad[a,7]*.25 #Spore viability
  tetrad[a,9] = tetrad[a,9]/16 #Average nondisjunction
  tetrad[a,10] = 1 - (pdis + (twod*0.5) + (threed*0.25)) #Death due to aneuploidy
}
#write.csv(tetrad, file = "tetrad.csv",row.names = FALSE) #if you want to save the generated matrix 
#save.image(file = "tetrad.Rdata", compress = "xz")
#End of exact tetrad distribution


#Best fit begin
#To load a previously saved tetrad file
#tetrad = as.matrix(read.csv(file.choose(), check.names=FALSE),) #opens the tetrad file you want to work on

#Opens your observed tetrad data
#results = as.matrix(read.csv(file.choose(), check.names=FALSE)) #opens the tetrad data you want to work on

ntetrad = nrow(tetrad)
tetfit = matrix(ncol = ncol(results), nrow = 12) #tetrad fit, matrix which holds the best fit tetrads
colnames(tetfit) = colnames(results)
rownames(tetfit) = c(" 4:0"," 3:1"," 2:2"," 1:3"," 0:4"," RSD"," ND"," SV"," Avg-ND"," NDD", " P", " Holm P")

#Finds and saves the best fitting distributions
for(i in 1:ncol(results)){ #for each genotype
  dist = results[,i]
  test = vector(length = ntetrad)
  for(a in 1:ntetrad){ #for each distribution
    test[a] = chisq.test(dist, p = tetrad[a,4:8], rescale.p = TRUE)$statistic #score of the current distribution
  }
  tet = which.min(test)
  tetfit[1,i] = tetrad[tet,4]
  tetfit[2,i] = tetrad[tet,5]
  tetfit[3,i] = tetrad[tet,6]
  tetfit[4,i] = tetrad[tet,7]
  tetfit[5,i] = tetrad[tet,8]
  tetfit[6,i] = tetrad[tet,1]
  tetfit[7,i] = tetrad[tet,2]
  tetfit[8,i] = tetrad[tet,3]
  tetfit[9,i] = tetrad[tet,9]
  tetfit[10,i] = tetrad[tet,10]
  tetfit[11,i] = chisq.test(dist, p = tetrad[tet,4:8], rescale.p = TRUE)$p.value #saves the p value
}
tetfit[12,] = p.adjust(tetfit[11,], method = "holm")
tetfit #tetrad fit, matrix which holds the best fit tetrads
#write.csv(tetfit, file = "tetfit sim ndj1.csv") #if you want to save the generated matrix 

#End best fit


#############################################
#################Tetfit-B###################
#############################################

#Use this script to find best fits for RSD from a fixed (known) ND (nondisjunction rate)

#Set the variables below
ndt = 0.001020000 #set the nondisjunction rate here, use the ND found above for WT or other genotype
rsdn = 2000 #random spore death number, number of RSDs tested
chr = 16 #set the number of chromosomes, 16 for S cerevisiae
ndm = 10 #nondisjunction multiplier
anid = 0.035 #aneuploidy induced death, fraction of aneuploid spores which die due to anueploidy
minrsd = 0.0 #sets the minimum value for the range of RSD
maxrsd = 0.8 #sets the maximum vlue for the range of RSD
#Set the variables above

ttest = vector(length = 5) #generate the test tetrad
rtetrad = matrix(ncol = 10, nrow = rsdn) #holds the tetrad values
chrf = factorial(chr) #Used for calculating combinations

#Calculates the aneuploidy germination rates for chromsome nondisjunctions and the number of combinations
angz = vector(length = chr) #aneuploidy germination zero spore dies
ango = vector(length = chr) #aneuploidy germation one spores die
angt = vector(length = chr) #aneuploidy germation two spores die
comb = vector(length = chr) #combinations for calculation nondisjunction rates
for(chrn in 1:chr){ #calculates the frequency of nondisjunction for chr chromosomes
  aanid = 1 - ((1 - anid)^chrn) #adjusted anid
  angz[chrn] = (1 - aanid)^2 #aneuplody germination zero spores die
  ango[chrn] = 2 * aanid * (1-aanid) #aneuploidy germination one spore dies
  angt[chrn] = aanid^2 #aneuploidy germation two spores die
  comb[chrn] = chrf / ((factorial(chr - chrn)) * factorial(chrn))
}

for(a in 1:rsdn){ 
  rsd = (a / rsdn * (maxrsd - minrsd)) + minrsd #Random spored death
  fours = ((1 - rsd)^4) #frequency of four live spore tetrads after RSD
  threes = (4*((1 - rsd)^3)*(rsd)) #frequency of three live spore tetrads after RSD
  twos = (6*((1 - rsd)^2)*(rsd^2)) #frequency of two live spore tetrads after RSD
  ones = (4*(rsd^3)*(1 - rsd)) #frequency of three live spore tetrads after RSD
  zeros = ((rsd)^4) #frequency of zero live spore tetrads after RSD
  dis = 1 - ndt #chance of proper disjunction
  nondis = chr * (dis^(chr-1)) * ndt #Frequency of 1 chromosome nondisjunction events
  andt = ndt * ndm #calculates the adjusted nondisjunction
  adis = 1 - andt #chance of adjusted disjunction
  twod = nondis * angz[1] #two spores die
  threed = nondis * ango[1] #three spores die
  fourd = nondis * angt[1] #four spores die
  rtetrad[a,9] = nondis
  for(chrn in 2:chr){ #calculates the frequency of nondisjunction for chr chromosomes
    nondis = comb[chrn] * (adis^(chr-chrn)) * (andt^chrn) #chance of chrn chromosome nondisjunctions
    twod = twod + (nondis * (0.5^(chrn-1))) * angz[chrn]
    threed = threed + (nondis * (0.5^(chrn-1))) * ango[chrn]
    fourd = fourd + (nondis * (1-(0.5^(chrn-1)))) + (nondis * (0.5^(chrn-1))) * angt[chrn]
    rtetrad[a,9] = rtetrad[a,9] + nondis * chrn
  }
  pdis = 1 - (twod + threed + fourd) #fraction of cells with proper disjunction
  rtetrad[a,1] = rsd
  rtetrad[a,2] = ndt
  rtetrad[a,4] = fours * pdis # 4-spore viable tetrads (4:0)
  rtetrad[a,5] = threes * pdis # 3-spore viable tetrads (3:1)
  rtetrad[a,6] = twos*(1-((twod*5/6)+fourd+threed))+(fours*twod) + (threes*twod/2) # 2-spore viable tetrads (2:2)
  rtetrad[a,7] = ones*(1-((twod/2)+(threed*3/4)+fourd))+threes*(twod/2)+(twos*(twod*2/3))+(threed*fours)+(threed*threes*3/4)+(threed*twos/2) # 1-spore viable tetrads (1:3)
  rtetrad[a,8] = 1 - sum(rtetrad[a,4:7]) #0-spore viable tetrads (0:4)
  rtetrad[a,3] = rtetrad[a,4]+rtetrad[a,5]*.75+rtetrad[a,6]*.5+rtetrad[a,7]*.25 #Spore viability
  rtetrad[a,9] = rtetrad[a,9]/16 #Average nondisjunction
  rtetrad[a,10] = 1 - (pdis + (twod*0.5) + (threed*0.25)) #Death due to aneuploidy
}


#Best fit begin

#To load a previously saved rtetrad file
#rtetrad = as.matrix(read.csv(file.choose(), check.names=FALSE),) #opens the tetrad file you want to work on

#Opens your observed tetrad data
#Data should be organized in columns 
#Rows should contain going from top to bottom - genotype, 4:0, 3:1, 2:2, 1:3, 0:4 counts
#results = as.matrix(read.csv(file.choose(), check.names=FALSE)) #opens the file you want to work on

#Find best fits from a CSV file with rtetrad distributions
ntetrad = nrow(rtetrad)
rtetfit = matrix(ncol = ncol(results), nrow = 12) #rtetrad fit, matrix which holds the best fit tetrads
colnames(rtetfit) = colnames(results)
rownames(rtetfit) = c(" 4:0"," 3:1"," 2:2"," 1:3"," 0:4"," RSD"," ND"," SV"," Avg ND"," ND D", " P", " Holm P")

#Finds and saves the best fitting distributions
for(i in 1:ncol(results)){ #for each genotype
  dist = results[,i]
  test = vector(length = ntetrad)
  for(a in 1:ntetrad){ #for each distribution
    test[a] = chisq.test(dist, p = rtetrad[a,4:8], rescale.p = TRUE)$statistic #score of the current distribution
  }
  tet = which.min(test)
  rtetfit[1,i] = rtetrad[tet,4]
  rtetfit[2,i] = rtetrad[tet,5]
  rtetfit[3,i] = rtetrad[tet,6]
  rtetfit[4,i] = rtetrad[tet,7]
  rtetfit[5,i] = rtetrad[tet,8]
  rtetfit[6,i] = rtetrad[tet,1]
  rtetfit[7,i] = rtetrad[tet,2]
  rtetfit[8,i] = rtetrad[tet,3]
  rtetfit[9,i] = rtetrad[tet,9]
  rtetfit[10,i] = rtetrad[tet,10]
  rtetfit[11,i] = chisq.test(dist, p = rtetrad[tet,4:8], rescale.p = TRUE)$p.value #saves the p value
}
rtetfit[12,] = p.adjust(rtetfit[11,], method = "holm")
rtetfit #tetrad fit, matrix which holds the best fit tetrads from a fixed nondisjunction

#combines the fixed nondisjunction, observed, and expected tetrad distributions into alternating columns
combined = data.frame(matrix(ncol = 3*ncol(results), nrow = 12))
rownames(combined) = c(" 4:0"," 3:1"," 2:2"," 1:3"," 0:4"," RSD"," ND"," SV"," Avg-ND"," NDD", " P", " Holm P")
for(i in 1:ncol(results)){
  combined[,(i*3)-2] = rtetfit[1:12,i]
  names(combined)[(i*3)-2] = paste("W", colnames(rtetfit)[i])
  combined[1:5,(i*3)-1] = results[,i]/sum(results[1:5,i])
  names(combined)[(i*3)-1] = paste("O", colnames(results)[i])
  combined[,(i*3)] = tetfit[1:12,i]
  names(combined)[(i*3)] = paste("E", colnames(tetfit)[i])
}
combined #prints the best fit distributions and observed distributions
#write.csv(combined, file = "combined.csv")
